# Supplementary material for: Brain metastasis DNA methylomes, a novel resource for the identification of biological and clinical features
Source: Sci Data. 2018 Nov 6;5:180245. doi: 10.1038/sdata.2018.245 (PMC6219670; doi:10.1038/sdata.2018.245)
Supplement: Supplementary file 1 [file sdata2018245-isa1.zip]

Archive with 3 entries (3 files):
- i_Investigation.txt
- s_study_Marzese.txt
- a_assay_Marzese.txt
