# Supplementary material for: Brain metastasis DNA methylomes, a novel resource for the identification of biological and clinical features
Source: Sci Data. 2018 Nov 6;5:180245. doi: 10.1038/sdata.2018.245 (PMC6219670; doi:10.1038/sdata.2018.245)
Supplement: Supplementary file 1 [file sdata2018245-isa1.zip › i_Investigation.txt]

# Investigation File generated for Scientific Data with Investigation File Authoring Tool version 0.1.0 on 01/11/2018 - This metadata file is CC0
ONTOLOGY SOURCE REFERENCE
Term Source Name	NCBITAXON	UBERON	PATO	UO	EFO	OBI	NCIT	ERO
Term Source File	http://data.bioontology.org/ontologies/NCBITAXON	http://data.bioontology.org/ontologies/UBERON	http://data.bioontology.org/ontologies/PATO	http://data.bioontology.org/ontologies/UO	http://data.bioontology.org/ontologies/EFO	http://data.bioontology.org/ontologies/OBI	http://data.bioontology.org/ontologies/NCIT	http://data.bioontology.org/ontologies/ERO
Term Source Version	2016AB	releases/2014-06-15	unknown	unknown	2.98	2014-08-18	17.06d	2013-08-02
Term Source Description	National Center for Biotechnology Information (NCBI) Organismal Classification	Uber Anatomy Ontology	Phenotypic Quality Ontology	Units of Measurement Ontology	Experimental Factor Ontology	Ontology for Biomedical Investigations	National Cancer Institute Thesaurus	Eagle-I Research Resource Ontology
INVESTIGATION
Investigation Identifier
Investigation Title
Investigation Description
Investigation Submission Date
Investigation Public Release Date
INVESTIGATION PUBLICATIONS
Investigation PubMed ID
Investigation Publication DOI
Investigation Publication Author List
Investigation Publication Title
Investigation Publication Status
Investigation Publication Status Term Accession Number
Investigation Publication Status Term Source REF
INVESTIGATION CONTACTS
Investigation Person Last Name
Investigation Person Mid Initials
Investigation Person First Name
Investigation Person Address
Investigation Person Phone
Investigation Person Fax
Investigation Person Email
Investigation Person Affiliation
Investigation Person Roles
Investigation Person Roles Term Accession Number
Investigation Person Roles Term Source REF
STUDY
Study Identifier	10.1038/sdata.2018.245
Study Title	Brain metastasis DNA methylomes, a novel resource for the identification of biological and clinical features
Study Submission Date	28/06/2018
Study Public Release Date	06/11/2018
Study Description	http://www.nature.com/articles/sdata2018245#abstract
Study File Name	s_study_Marzese.txt
Comment[Subject Keywords]	///;///;//;//
Comment[Manuscript Licence]	CC BY-4.0
Comment[Experimental Metadata Licence]	CC0
Comment[Supplementary Information File Name]	
Comment[Supplementary Information File Type]	x-zip-compressed
Comment[Supplementary Information File URL]	http://www.nature.com/articles/sdata2018245#supplementary-information
Comment[Data Repository]	Gene Expression Omnibus;Gene Expression Omnibus
Comment[Data Record Accession]	GSE108576;GSE44661
Comment[Data Record URI]	http://identifiers.org/geo:GSE108576;http://identifiers.org/geo:GSE44661
STUDY DESIGN DESCRIPTORS
Study Design Type	disease state design	DNA methylation profiling by array design
Study Design Type Term Accession Number	OBI:0001293	OBI:0001278
Study Design Type Term Source REF	OBI	OBI
STUDY PUBLICATIONS
Study PubMed ID	""
Study Publication DOI	doi:10.1038/s41467-018-06715-y
Study Publication Author List	""
Study Publication Title	""
Study Publication Status	published
Study Publication Status Term Accession Number	
Study Publication Status Term Source REF	
STUDY FACTORS
Study Factor Name	primary cancer origin	cancer subtype
Study Factor Type	Primary Malignant Neoplasm	Tumor Subtype
Study Factor Type Term Accession Number	NCIT:C84509	NCIT:C19790
Study Factor Type Term Source REF	NCIT	NCIT
STUDY ASSAYS
Study Assay Measurement Type	DNA residue methylation
Study Assay Measurement Type Term Accession Number	OBI:0000831
Study Assay Measurement Type Term Source REF	OBI
Study Assay Technology Type	DNA methylation profiling assay
Study Assay Technology Type Term Accession Number	OBI:0000634
Study Assay Technology Type Term Source REF	OBI
Study Assay Technology Platform	""
Study Assay File Name	a_assay_Marzese.txt
STUDY PROTOCOLS
Study Protocol Name	Tissue specimen collection	Histopathological classification of brain metastasis	Genomic DNA extraction	Genome-wide DNA methylation profiling	Data processing and analysis
Study Protocol Type	specimen collection	histology	DNA extraction	DNA methylation profiling assay	data analysis
Study Protocol Type Term Accession Number	OBI:0000659	OBI:0600020	OBI:0000257	OBI:0000634	ERO:0001309
Study Protocol Type Term Source REF	ERO	ERO	OBI	OBI	ERO
Study Protocol Description					
Study Protocol URI	""	""	""	""	""
Study Protocol Version					
Study Protocol Parameters Name	""	""	""	instrument; manufacturer	""
Study Protocol Parameters Name Term Accession Number	""	""	""	""	""
Study Protocol Parameters Name Term Source REF	""	""	""	""	""
Study Protocol Components Name	""	""	""	""	""
Study Protocol Components Type	""	""	""	""	""
Study Protocol Components Type Term Accession Number	""	""	""	""	""
Study Protocol Components Type Term Source REF	""	""	""	""	""
STUDY CONTACTS
Study Person Last Name	Salomon	Orozco	Wilmott	Hothi	Manughian-Peter	Cobbs	Scolyer	Hoon	Marzese
Study Person First Name	Matthew P.	Javier I. J.	James S.	Parvinder	Ayla O.	Charles S.	Richard A.	Dave S. B.	Diego M.
Study Person Mid Initials									
Study Person Email	""	""	""	""	""	""	""	""	marzesed@jwci.org
Study Person Phone									
Study Person Fax									
Study Person Address									
Study Person Affiliation	Department of Translational Molecular Medicine, John Wayne Cancer Institute at Providence Saint John’s Health Center, Santa Monica, CA 90404, USA	Department of Translational Molecular Medicine, John Wayne Cancer Institute at Providence Saint John’s Health Center, Santa Monica, CA 90404, USA	Melanoma Institute Australia, The University of Sydney, Camperdown, NSW, 2065, Australia	Ben & Catherine Ivy Center for Advanced Brain Tumor Treatment, Swedish Neuroscience Institute, Seattle, WA 98122, USA	Department of Translational Molecular Medicine, John Wayne Cancer Institute at Providence Saint John’s Health Center, Santa Monica, CA 90404, USA	Ben & Catherine Ivy Center for Advanced Brain Tumor Treatment, Swedish Neuroscience Institute, Seattle, WA 98122, USA	Melanoma Institute Australia, The University of Sydney, Camperdown, NSW, 2065, Australia	Department of Translational Molecular Medicine, John Wayne Cancer Institute at Providence Saint John’s Health Center, Santa Monica, CA 90404, USA	Department of Translational Molecular Medicine, John Wayne Cancer Institute at Providence Saint John’s Health Center, Santa Monica, CA 90404, USA
Study Person Roles									
Study Person Roles Term Accession Number									
Study Person Roles Term Source REF									
Comment[Study Person ORCID]		0000-0003-2585-358X						0000-0003-1915-3683	0000-0002-3258-8852
Comment[Funder]									
Comment[FundRef ID]									
Comment[Funder Term Source REF]									
Comment[Grant Identifier]									
